# Supplementary material for: The Influence of the pH and Salinity of Water in Breeding Sites on the Occurrence and Community Composition of Immature Mosquitoes in the Green Belt of the City of São Paulo, Brazil
Source: Insects. 2021 Sep 5;12(9):797. doi: 10.3390/insects12090797 (PMC8469630; doi:10.3390/insects12090797)
Supplement: Supplementary file 1 [file insects-12-00797-s001.zip]

Archive with 1 entries (1 files):
- insects-1312934-supplementary.pdf
